# Supplementary material for: Factor H’s Control of Complement Activation Emerges as a Significant and Promising Therapeutic Target for Alzheimer’s Disease Treatment
Source: Int J Mol Sci. 2024 Feb 14;25(4):2272. doi: 10.3390/ijms25042272 (PMC10889136; doi:10.3390/ijms25042272)
Supplement: Supplementary file 1 [file ijms-25-02272-s001.zip]

Archive with 1 entries (1 files):
- ijms-2855746-supplementary.pdf
